# Supplementary material for: The Immunologic Profile of Vitamin D and Its Role in Different Immune-Mediated Diseases: An Expert Opinion
Source: Nutrients. 2022 Jan 21;14(3):473. doi: 10.3390/nu14030473 (PMC8838062; doi:10.3390/nu14030473)
Supplement: Supplementary file 1 [file nutrients-14-00473-s001.zip]

Archive with 1 entries (1 files):
- nutrients-1541218-supplementary.pdf
